# Supplementary material for: Enhanced Therapeutic Efficacy of the Nanoscale Fluoropyrimidine Polymer CF10 in a Rat Colorectal Cancer Liver Metastasis Model
Source: Cancers (Basel). 2024 Mar 30;16(7):1360. doi: 10.3390/cancers16071360 (PMC11011147; doi:10.3390/cancers16071360)
Supplement: Supplementary file 1 [file cancers-16-01360-s001.zip]

Archive with 1 entries (1 files):
- cancers-2932584-supplementary.pdf
